# Supplementary material for: Evolution of a central dopamine circuit underlies adaptation of a light-evoked sensorimotor response in the blind cavefish
Source: Sci Adv. 2026 May 22;12(21):eadv3770. doi: 10.1126/sciadv.adv3770 (PMC13196759; doi:10.1126/sciadv.adv3770)
Supplement: Supplementary file 2 — Supplementary Excel file [file sciadv.adv3770_supplementary_excel_file.zip]

Archive with 1 entries (1 files):
- adv3770_supplementary_excel_file.xlsx
