# Supplementary material for: Evolution of a central dopamine circuit underlies adaptation of a light-evoked sensorimotor response in the blind cavefish
Source: Sci Adv. 2026 May 22;12(21):eadv3770. doi: 10.1126/sciadv.adv3770 (PMC13196759; doi:10.1126/sciadv.adv3770)
Supplement: Supplementary file 2 — Supplementary Excel file [file sciadv.adv3770_supplementary_excel_file.zip › adv3770_supplementary_excel_file.xlsx]

## Sheet: Supplemental Table S1
Table Analyzed	PI
Data sets analyzed	A-C
ANOVA summary
F	221.2
P value	<0.0001
P value summary	****
Significant diff. among means (P < 0.05)?	Yes
R squared	0.788
Brown-Forsythe test
F (DFn, DFd)	1.832 (2, 119)
P value	0.1646
P value summary	ns
Are SDs significantly different (P < 0.05)?	No
Bartlett's test
Bartlett's statistic (corrected)	2.887
P value	0.2361
P value summary	ns
Are SDs significantly different (P < 0.05)?	No
ANOVA table	SS	DF	MS	F (DFn, DFd)
Treatment (between columns)	35.6	2	17.8	F (2, 119) = 221.2
Residual (within columns)	9.575	119	0.08046
Total	45.17	121
Data summary
Number of treatments (columns)	3
Number of values (total)	122

## Sheet: Supplemental Table S2
Number of families	1
Number of comparisons per family	3
Alpha	0.05
Tukey's multiple comparisons test	Mean Diff.	95.00% CI of diff.	Below threshold?	Summary	Adjusted P Value
Zebrafish vs. Surface	0.02507	-0.1218 to 0.1719	No	ns	0.9136	A-B
Zebrafish vs. Pachon	1.186	1.038 to 1.334	Yes	****	<0.0001	A-C
Surface vs. Pachon	1.161	1.006 to 1.317	Yes	****	<0.0001	B-C
Test details	Mean 1	Mean 2	Mean Diff.	SE of diff.	n1	n2	q	DF
Zebrafish vs. Surface	0.5282	0.5031	0.02507	0.06188	47	38	0.5728	119
Zebrafish vs. Pachon	0.5282	-0.658	1.186	0.06234	47	37	26.91	119
Surface vs. Pachon	0.5031	-0.658	1.161	0.06551	38	37	25.06	119

## Sheet: Supplemental Table S3
Table Analyzed	SurfacePachonPhototaxisIndeces
Column B	Pachon
vs.	vs.
Column A	Surface
Unpaired t test
P value	<0.0001
P value summary	****
Significantly different (P < 0.05)?	Yes
One- or two-tailed P value?	Two-tailed
t, df	t=18.96, df=73
How big is the difference?
Mean of column A	0.5031
Mean of column B	-0.658
Difference between means (B - A) ¬± SEM	-1.161 ¬± 0.06124
95% confidence interval	-1.283 to -1.039
R squared (eta squared)	0.8312
F test to compare variances
F, DFn, Dfd	1.495, 36, 37
P value	0.2283
P value summary	ns
Significantly different (P < 0.05)?	No
Data analyzed
Sample size, column A	38
Sample size, column B	37

## Sheet: Supplemental Table S4
Tegmentum-photokinesis
Best-fit values
Slope	-1.016
Y-intercept	11.65
X-intercept	11.47
1/slope	-0.9843
Std. Error
Slope	0.2052
Y-intercept	0.08959
95% Confidence Intervals
Slope	-1.421 to -0.6112
Y-intercept	11.48 to 11.83
X-intercept	8.163 to 19.15
Goodness of Fit
R squared	0.1154
Sy.x	1.182
Is slope significantly non-zero?
F	24.51
DFn, DFd	1, 188
P value	<0.0001
Deviation from zero?	Significant
Equation	Y = -1.016*X + 11.65
Data
Number of X values	190
Maximum number of Y replicates	1
Total number of values	190
Number of missing values	0

## Sheet: Supplemental Table S5
Hypothalamus-photokinesis
Best-fit values
Slope	-0.383
Y-intercept	13.68
X-intercept	35.72
1/slope	-2.611
Std. Error
Slope	0.1234
Y-intercept	0.05389
95% Confidence Intervals
Slope	-0.6264 to -0.1395
Y-intercept	13.57 to 13.79
X-intercept	21.79 to 98.31
Goodness of Fit
R squared	0.04871
Sy.x	0.7111
Is slope significantly non-zero?
F	9.626
DFn, DFd	1, 188
P value	0.0022
Deviation from zero?	Significant
Equation	Y = -0.3830*X + 13.68
Data
Number of X values	190
Maximum number of Y replicates	1
Total number of values	190
Number of missing values	0

## Sheet: Supplemental Table S6
Posterior Tuberculum-photokinesis
	PT
Best-fit values
Slope	-0.2028
Y-intercept	1.595
X-intercept	7.864
1/slope	-4.93
Std. Error
Slope	0.02266
Y-intercept	0.009868
95% Confidence Intervals
Slope	-0.2475 to -0.1581
Y-intercept	1.576 to 1.614
X-intercept	6.418 to 10.13
Goodness of Fit
R squared	0.2891
Sy.x	0.1329
Is slope significantly non-zero?
F	80.1
DFn, DFd	1, 197
P value	<0.0001
Deviation from zero?	Significant
Equation	Y = -0.2028*X + 1.595
Data
Number of X values	199
Maximum number of Y replicates	1
Total number of values	199
Number of missing values	0

## Sheet: Supplemental Table S7
Pallium-photokinesis
Best-fit values
Slope	-0.06631
Y-intercept	5.231
X-intercept	78.89
1/slope	-15.08
Std. Error
Slope	0.07178
Y-intercept	0.03134
95% Confidence Intervals
Slope	-0.2079 to 0.07528
Y-intercept	5.169 to 5.293
X-intercept	25.07 to +infinity
Goodness of Fit
R squared	0.004519
Sy.x	0.4135
Is slope significantly non-zero?
F	0.8534
DFn, DFd	1, 188
P value	0.3568
Deviation from zero?	Not Significant
Equation	Y = -0.06631*X + 5.231
Data
Number of X values	190
Maximum number of Y replicates	1
Total number of values	190
Number of missing values	0

## Sheet: Supplemental Table S8
Subpallium-photokinesis
	Sp Volume
Best-fit values
Slope	-0.08294
Y-intercept	2.255
X-intercept	27.19
1/slope	-12.06
Std. Error
Slope	0.04809
Y-intercept	0.02099
95% Confidence Intervals
Slope	-0.1778 to 0.01192
Y-intercept	2.213 to 2.296
X-intercept	12.61 to +infinity
Goodness of Fit
R squared	0.01558
Sy.x	0.277
Is slope significantly non-zero?
F	2.975
DFn, DFd	1, 188
P value	0.0862
Deviation from zero?	Not Significant
Equation	Y = -0.08294*X + 2.255
Data
Number of X values	190
Maximum number of Y replicates	1
Total number of values	190
Number of missing values	0

## Sheet: Supplemental Table S9
Optic tectum-photokinesis
Best-fit values
Slope	0.2782
Y-intercept	12.63
X-intercept	-45.42
1/slope	3.595
Std. Error
Slope	0.1927
Y-intercept	0.08413
95% Confidence Intervals
Slope	-0.1020 to 0.6583
Y-intercept	12.47 to 12.80
X-intercept	#NAME?
Goodness of Fit
R squared	0.01096
Sy.x	1.11
Is slope significantly non-zero?
F	2.084
DFn, DFd	1, 188
P value	0.1505
Deviation from zero?	Not Significant
Equation	Y = 0.2782*X + 12.63
Data
Number of X values	190
Maximum number of Y replicates	1
Total number of values	190
Number of missing values	0

## Sheet: Supplemental Table S10
Cerebellum-photokinesis
Best-fit values
Slope	0.1035
Y-intercept	5.041
X-intercept	-48.72
1/slope	9.663
Std. Error
Slope	0.07338
Y-intercept	0.03204
95% Confidence Intervals
Slope	-0.04128 to 0.2482
Y-intercept	4.978 to 5.105
X-intercept	#NAME?
Goodness of Fit
R squared	0.01047
Sy.x	0.4228
Is slope significantly non-zero?
F	1.989
DFn, DFd	1, 188
P value	0.1601
Deviation from zero?	Not Significant
Equation	Y = 0.1035*X + 5.041
Data
Number of X values	190
Maximum number of Y replicates	1
Total number of values	190
Number of missing values	0

[truncated: 12 more sheets: Supplemental Table S11, Supplemental Table S12, Supplemental Table S13, Supplemental Table S14, Supplemental Table S15, Supplemental Table S16, Supplemental Table S17, Supplemental Table S18, Supplemental Table S19, Supplemental Table S20, Supplemental Table S21, Supplemental Table S22]
